# Supplementary material for: Early Stage Preclinical Formulation Strategies to Alter the Pharmacokinetic Profile of Two Small Molecule Therapeutics
Source: Pharmaceuticals (Basel). 2024 Jan 30;17(2):179. doi: 10.3390/ph17020179 (PMC10892288; doi:10.3390/ph17020179)
Supplement: Supplementary file 1 [file pharmaceuticals-17-00179-s001.zip]

Archive with 1 entries (1 files):
- pharmaceuticals-2810324-supplementary.pdf
